# Supplementary material for: Prediction and Measurement of Hovering Flapping Frequency Under Simulated Low-Air-Density and Low-Gravity Conditions
Source: Biomimetics (Basel). 2025 Jan 29;10(2):83. doi: 10.3390/biomimetics10020083 (PMC11852999; doi:10.3390/biomimetics10020083)
Supplement: Supplementary file 1 [file biomimetics-10-00083-s001.zip]

Archive with 12 entries (12 files):
- Hovering_video/Fig.7_A.mp4
- Hovering_video/Fig.7_B.mp4
- Hovering_video/Fig.7_C.mp4
- Hovering_video/Fig.7_D.mp4
- Hovering_video/Fig.8_A.mp4
- Hovering_video/Fig.8_B.mp4
- Hovering_video/Fig.8_C.mp4
- Hovering_video/Fig.8_D.mp4
- Hovering_video/Fig.9_A.mp4
- Hovering_video/Fig.9_B.mp4
- Hovering_video/Fig.9_C.mp4
- Hovering_video/Fig.9_D.mp4
